# Supplementary material for: Gastric Microbiota Associated with Gastric Precancerous Lesions in Helicobacter pylori-Negative Patients
Source: Microorganisms. 2025 Jan 3;13(1):81. doi: 10.3390/microorganisms13010081 (PMC11767925; doi:10.3390/microorganisms13010081)
Supplement: Supplementary file 1 [file microorganisms-13-00081-s001.zip]

Archive with 1 entries (1 files):
- microorganisms-3377106-supplementary.pdf
